# Supplementary material for: Evaluation of a Lateral Flow Immunoassay for Rapid Detection of CTX-M Producers from Blood Cultures
Source: Microorganisms. 2023 Jan 4;11(1):128. doi: 10.3390/microorganisms11010128 (PMC9860775; doi:10.3390/microorganisms11010128)
Supplement: Supplementary file 1 [file microorganisms-11-00128-s001.zip]

Archive with 2 entries (2 files):
- Microorganisms-2145962-Figure S1.tiff
- Microorganisms-2145962-Table S1.xlsx
