# Supplementary material for: Evaluation of a Lateral Flow Immunoassay for Rapid Detection of CTX-M Producers from Blood Cultures
Source: Microorganisms. 2023 Jan 4;11(1):128. doi: 10.3390/microorganisms11010128 (PMC9860775; doi:10.3390/microorganisms11010128)
Supplement: Supplementary file 1 [file microorganisms-11-00128-s001.zip › Microorganisms-2145962-Table S1.xlsx]

## Sheet: Table S1
Bacterial groups	Organism in clinial blood cultures	Testing performed the next day on 130 clinical blood cultures following bacterial identificaiton	Testing performed on 220 clinical blood cultures immediately after Gram stain showing Gram negative bacilli	Total
Acinetobacter	Acinetobacter baumannii	7	0	7
Acinetobacter	Acinetobacter courvalinii	1	0	1
Acinetobacter	Acinetobacter nosocomialis	1	0	1
Other bacteria	Aeromonas caviae	0	1	1
Other bacteria	Aeromonas veronii complex	1	1	2
Other bacteria	Alcaligenes faecalis	0	1	1
Anaerobes	Bacteroides fragilis	4	2	6
Anaerobes	Bacteroides ovatus	1	0	1
Anaerobes	Bacteroides uniformis	1	0	1
Anaerobes	Bacteroides vulgatus	0	0
Other bacteria	Burkholderia multivorans	2	0	2
Other bacteria	Burkholderia seminalis	1	0	1
Enterobacterales	Citrobacter freundii	0	1	1
Enterobacterales	Citrobacter koseri	0	2	2
Enterobacterales	Cronobacter sakazakii group	0	0
Other bacteria	Elizabethkingia anophelis	1	0	1
Enterobacterales	Enterobacter aerogenes	0	1	1
Enterobacterales	Enterobacter bugandensis	0	1	1
Enterobacterales	Enterobacter cloacae	1	3	4
Enterobacterales	Escherichia coli	58	139	197
Anaerobes	Fusobacterium necrophorum	1	0	1
Anaerobes	Fusobacterium nucleatum	2	0	2
Anaerobes	Fusobacterium ulcerans	1	0	1
Other bacteria	Haemophilus influenzae	1	0	1
Enterobacterales	Klebsiella aerogenes	1	2	3
Enterobacterales	Klebsiella oxytoca	0	3	3
Enterobacterales	Klebsiella pneumoniae	12	28	40
Enterobacterales	Klebsiella variicola	1	0	1
Enterobacterales	Leclercia adecarboxylata	0	1	1
Anaerobes	Parabacteroides distasonis	0	1	1
Enterobacterales	Proteus mirabilis	4	15	19
Enterobacterales	Providentia stuartii	0	1	1
Pseudomonas	Pseudomonas aeruginosa	18	5	23
Pseudomonas	Pseudomonas guariconensis	1	0	1
Pseudomonas	Pseudomonas mendocina	0	1	1
Pseudomonas	Pseudomonas monteilii	1	0	1
Pseudomonas	Pseudomonas otitidis	1	0	1
Pseudomonas	Pseudomonas plecoglossicida	1	1	2
Enterobacterales	Raoultella ornithinolytica	1	0	1
Enterobacterales	Salmonella group B	0	1	1
Enterobacterales	Salmonella group D	2	1	3
Enterobacterales	Salmonella sp	0	3	3
Enterobacterales	Serratia marcescens	0	2	2
Other bacteria	Shewanella putrefaciens	0	1	1
Other bacteria	Sphingomonas molluscorum	1	0	1
Other bacteria	Stenotrophomonas maltophilia	2	2	4
	Total	130	220	350
